# Supplementary material for: Using Belgian pharmacy dispensing data to assess antibiotic use for children in ambulatory care
Source: BMC Pediatr. 2022 Jan 3;22:12. doi: 10.1186/s12887-021-03047-7 (PMC8720940; doi:10.1186/s12887-021-03047-7)
Supplement: Supplementary file 1 — Additional file 1. Contains simplified tables of the requested pharmacy dispensing data, corrected for the number of inhabitants. This can be found online. [file 12887_2021_3047_MOESM1_ESM.xlsx]

## Sheet: Additional File 1
Additional File 1
Content
Supplementary Table 1 (S1): Number of packages and NIHDI expenditure per 1000 inhabitants per year.
Supplementary Table 2 (S2): Number of packages by ATC-3 class per 1000 inhabitants per year.
Supplementary Table 3 (S3): NIHDI expenditure by ATC-3 class per 1000 inhabitants per year.
Supplementary Table 4 (S4): Number of packages and NIHDI expenditure per 1000 inhabitants by month (2019).
Supplementary Table 5 (S5): Number of packages and NIHDI expenditure by specialty per 1000 inhabitants per year.
Supplementary Table 6 (S6): Number of packages and NIHDI expenditure by age category per 1000 inhabitants per year.
Supplementary Table 7 (S7): Number of packages and NIHDI expenditure by region per 1000 inhabitants per year.
Supplementary Table 8 (S8): Number of packages and NIHDI expenditure by rurality category per 1000 inhabitants per year.
Legend
NP: number of packages
€: NIHDI expenditure (expressed in euros)
Relative changes are expressed compared to the previous year

## Sheet: S1
Supplementary Table 1 (S1): Number of packages and NIHDI expenditure per 1000 inhabitants per year.
Year	NP	Relative change NP	€	Relative change €
2010	1040.04		7254.4
2011	1069.97	0.0287785	8176.61	0.127124
2012	1040.49	-0.0275544	7903.21	-0.0334359
2013	967.481	-0.0701654	7355.49	-0.0693045
2014	892.7	-0.0772941	6852.36	-0.0684012
2015	859.387	-0.0373177	6556.03	-0.0432448
2016	850.741	-0.0100608	6437.99	-0.0180055
2017	731.458	-0.140211	4988.28	-0.225181
2018	708.056	-0.031993	4503.83	-0.0971182
2019	670.465	-0.0530903	4043.9	-0.102119

## Sheet: S2
Supplementary Table 2 (S2): Number of packages by ATC-3 class per 1000 inhabitants per year.
Year	Tetracyclines	Amphenicols	Penicillins	Other beta-lactam antibacterials	Sulfonamides and trimethoprim	Macrolides, lincosamides and streptogramins	Aminoglycoside antibacterials	Quinolone antibacterials	Other antibacterials
2010	2.14923	11.4407	774.267	59.3302	38.2063	136.14	5.65677	2.42316	10.4256
2011	2.15034	10.8412	798.398	52.3754	35.3442	153.033	4.39263	2.20625	11.2288
2012	2.15032	9.79383	783.077	52.0317	31.8226	144.806	4.42358	2.29785	10.084
2013	2.22034	9.26736	733.049	46.5069	29.3778	131.026	4.51019	2.35633	9.16674
2014	1.98208	8.11768	664.264	43.7248	27.1283	133.623	3.99026	2.02881	7.84155
2015	2.0051	7.3977	648.614	41.8006	10.9065	135.395	4.07779	2.02864	7.16177
2016	2.04451	5.64188	663.447	26.7992	2.26155	136.533	4.55367	2.14283	7.31706
2017	2.04583	5.32786	577.765	15.3315	1.59538	114.758	5.66973	1.79704	7.16726
2018	2.18057	4.637	557.295	21.5948	1.611	105.971	6.30281	1.1302	7.33412
2019	2.32644	4.61056	528.399	20.1857	1.787	100.105	5.40034	0.770115	6.88096
Note that class J01R (combinations of antibacterials) is not represented here.

## Sheet: S3
Supplementary Table 3 (S3): NIHDI expenditure by ATC-3 class per 1000 inhabitants per year.
Year	Tetracyclines	Amphenicols	Penicillins	Other beta-lactam antibacterials	Sulfonamides and trimethoprim	Macrolides, lincosamides and streptogramins	Aminoglycoside antibacterials	Quinolone antibacterials	Other antibacterials
2010	27.2517	75.8489	5037.97	425.541	158.561	1145.45	177.102	39.4371	167.24
2011	26.6391	80.7334	5755.96	405.7	186.738	1309.8	141.08	35.5535	234.404
2012	26.461	73.7262	5625.7	413.233	170.673	1206.33	128.988	34.8855	223.223
2013	26.3866	69.6302	5237.98	368.573	160.391	1085.33	144.971	34.1648	228.062
2014	24.3663	61.2172	4763.69	342.365	149.394	1108.59	149.158	28.8693	224.717
2015	23.4439	55.7342	4601.91	324.537	60.6367	1108.04	144.535	29.0838	208.113
2016	23.7632	52.3028	4694.72	217.541	13.1484	1106.17	126.569	29.5689	174.21
2017	18.4769	53.9785	3666.79	115.496	8.97758	799.919	119.976	21.9651	182.704
2018	17.3818	46.9896	3291.83	139.004	8.4144	663.676	115.258	11.4382	209.835
2019	17.5055	46.7413	2948.59	130.096	9.23582	601.181	107.145	7.5449	175.861
Note that class J01R (combinations of antibacterials) is not represented here.

## Sheet: S4
Supplementary Table 4 (S4): Number of packages and NIHDI expenditure per 1000 inhabitants by month (2019).
Month	NP	€
January	61.5627	368.254
February	76.7546	452.059
March	62.2666	368.109
April	52.7403	315.953
May	55.13	331.692
June	46.4227	283.982
July	41.2166	256.929
August	27.3945	172.799
September	45.3772	276.276
October	56.5349	344.537
November	62.4216	373.925
December	82.6437	499.385

## Sheet: S5
Supplementary Table 5 (S5): Number of packages and NIHDI expenditure by specialty per 1000 inhabitants per year.
Year	General practitioners		Specialists in paediatrics		Other
	NP	€	NP	€	NP	€
2010	721.064	4880.09	239.501	1817.17	79.4737	557.142
2011	739.152	5458.07	250.623	2102.23	80.1937	616.307
2012	725.503	5310.21	235.727	1989.45	79.2568	603.553
2013	681.642	4956.82	210.779	1822	75.0597	576.665
2014	623.066	4545.21	199.24	1764.3	70.3943	542.851
2015	601.352	4351.35	192.521	1709.9	65.5143	494.788
2016	594.128	4288.13	192.023	1657.03	64.5902	492.822
2017	492.225	3143.17	178.945	1440.77	60.2878	404.338
2018	476.914	2823.29	173.657	1319.83	57.4849	360.707
2019	443.044	2525.6	168.12	1170.27	59.3006	348.032

## Sheet: S6
Supplementary Table 6 (S6): Number of packages and NIHDI expenditure by age category per 1000 inhabitants per year.
Year	0-1 year		2-6 years		7-12 years
	NP	€	NP	€	NP	€
2010	1179.37	7319.73	1460.14	9485.98	633.193	5332.1
2011	1215.36	8261.88	1513.93	11020.6	631.195	5668.2
2012	1145.92	7859.01	1453.39	10536.1	639.353	5600.11
2013	1069.44	7343.16	1313.14	9490.1	625.444	5467.26
2014	1029.03	7122.1	1204.81	8742.24	570.615	5091.68
2015	1003.82	6919.37	1141.21	8258.42	565.153	4948.11
2016	942.248	6497.95	1141.21	8253.24	573.659	4871.59
2017	896.112	5655.21	959.014	6276.67	490.598	3707.45
2018	882.812	5301.03	935.06	5719.58	470.966	3276.26
2019	861.991	4798.89	892.945	5195.87	437.202	2906.26

## Sheet: S7
Supplementary Table 7 (S7): Number of packages and NIHDI expenditure by region per 1000 inhabitants per year.
Year	Brussels Capital Region		Flanders		Wallonia
	NP	€	NP	€	NP	€
2010	773.05	5443.35	1041.35	7122.04	1121.66	8025.68
2011	810.785	6382.79	1089.24	8171.87	1122.18	8747.24
2012	778.296	6207.64	1054.06	7843.58	1105.02	8555.76
2013	698.791	5651.97	969.522	7191.87	1055.17	8194.88
2014	662.622	5382.95	884.874	6662.47	984.083	7661.6
2015	638.898	5141.57	836.436	6253.49	973.686	7542.74
2016	604.611	4730.24	840.008	6220.5	942.966	7312.92
2017	552.957	3901.14	718.606	4758.59	807.915	5705.9
2018	545.406	3580.68	701.914	4328.5	770.952	5086.28
2019	541.711	3253.54	669.057	3962.2	716.147	4435.61

## Sheet: S8
Supplementary Table 8 (S8): Number of packages and NIHDI expenditure by rurality category per 1000 inhabitants per year.
Year	Cities		Towns and suburbs		Rural areas
	NP	€	NP	€	NP	€
2010	920.188	6467.58	1075.48	7454.83	1165.89	8170.66
2011	935.319	7206.35	1117.02	8480.96	1192.19	9156.59
2012	906.436	7034.73	1085.9	8145.11	1172.4	8944.34
2013	829.101	6456.32	1012.35	7580.99	1117.07	8568.68
2014	771.975	5997.47	928.918	7085.19	1035.84	7954.71
2015	747.079	5754.16	887.475	6734.06	1015.37	7755.23
2016	706.476	5430.95	898.72	6742.86	981.233	7453.32
2017	616.762	4232.32	769.287	5215.94	842.503	5808.37
2018	598.728	3814.04	744.278	4692.09	821.66	5359.15
2019	585.005	3472.46	700.186	4224.21	757.547	4672.26
